# Supplementary material for: 1-[6-(6-Acetyl­pyridin-2-yl)pyridin-2-yl]ethanone
Source: Acta Crystallogr Sect E Struct Rep Online. 2011 May 7;67(Pt 6):o1295. doi: 10.1107/S160053681101556X (PMC3120622; doi:10.1107/S160053681101556X)
Supplement: Supplementary file 1 [file e-67-o1295-sup1.cif]

##############################################################################
#                                                                            #
# This CIF contains the data in a paper accepted for publication in          #
# Acta Crystallographica Section E. It conforms to the requirements of       #
# Notes for Authors for Acta Crystallographica Section E, and has been       #
# peer reviewed under the auspices of the IUCr Commission on Journals.       #
#                                                                            #
# Full details of the Crystallographic Information File format               #
# are given in the paper "The Crystallographic Information File (CIF):       #
# a New Standard Archive File for Crystallography" by S. R. Hall, F. H.      #
# Allen and I. D. Brown [Acta Cryst. (1991), A47, 655-685].                  #
#                                                                            #
# The current version of the core CIF dictionary is obtainable from          #
# ftp://ftp.iucr.org/pub/cif_core.dic.                                       #
#                                                                            #
# Software is freely available for graphical display of the structure(s)     #
# in this CIF. For information consult the CIF software page                 #
# http://www.iucr.org/resources/cif/software.                                #
#                                                                            #
# This file may be used for bona fide research purposes within the           #
# scientific community so long as proper attribution is given to the journal # 
# article from which it was obtained.                                        #
#                                                                            #
##############################################################################
data_I
_audit_creation_method     SHELXL-97
_chemical_name_systematic
;
1-[6-(6-Acetylpyridin-2-yl)pyridin-2-yl]ethanone
;
_chemical_formula_moiety     'C14 H12 N2 O2'
_chemical_formula_sum     'C14 H12 N2 O2'
_chemical_formula_iupac     'C14 H12 N2 O2'
_chemical_formula_weight     240.26
_chemical_melting_point     452
_symmetry_cell_setting     monoclinic
_symmetry_space_group_name_H-M     'P 21/c'
_symmetry_space_group_name_Hall     '-P 2ybc'
loop_
    _symmetry_equiv_pos_as_xyz
    'x, y, z'
    '-x, y+1/2, -z+1/2'
    '-x, -y, -z'
    'x, -y-1/2, z-1/2'
_cell_length_a     3.9338(2)
_cell_length_b     13.8005(8)
_cell_length_c     10.8728(6)
_cell_angle_alpha     90.00
_cell_angle_beta     94.437(4)
_cell_angle_gamma     90.00
_cell_volume     588.50(6)
_cell_formula_units_Z     2
_cell_measurement_reflns_used     10564
_cell_measurement_theta_min     2.91
_cell_measurement_theta_max     27.48
_cell_measurement_temperature     120(2)
_exptl_crystal_description     rod
_exptl_crystal_colour     colourless
_exptl_crystal_size_max     0.50
_exptl_crystal_size_mid     0.20
_exptl_crystal_size_min     0.20
_exptl_crystal_density_diffrn     1.356
_exptl_crystal_density_method     'not measured'
_exptl_crystal_F_000     252
_exptl_absorpt_coefficient_mu     0.093
_exptl_absorpt_correction_type     multi-scan
_exptl_absorpt_process_details     '(SADABS; Sheldrick, 2007)'
_exptl_absorpt_correction_T_min     0.9551
_exptl_absorpt_correction_T_max     0.9817
_exptl_special_details
;
;
_diffrn_ambient_temperature     120(2)
_diffrn_radiation_type     MoK\a
_diffrn_radiation_wavelength     0.71073
_diffrn_radiation_source     'Bruker-Nonius FR591 rotating anode'
_diffrn_radiation_monochromator     '10cm confocal mirrors'
_diffrn_measurement_device_type
             'Bruker--Nonius Kappa CCD diffractometer with APEXII area detector'
_diffrn_measurement_method     '\f and \w'
_diffrn_reflns_number     10564
_diffrn_reflns_av_R_equivalents     0.0340
_diffrn_reflns_av_sigmaI/netI     0.0241
_diffrn_reflns_theta_min     3.76
_diffrn_reflns_theta_max     27.49
_diffrn_reflns_theta_full     27.49
_diffrn_measured_fraction_theta_max     0.994
_diffrn_measured_fraction_theta_full     0.994
_diffrn_reflns_limit_h_min     -5
_diffrn_reflns_limit_h_max     4
_diffrn_reflns_limit_k_min     -17
_diffrn_reflns_limit_k_max     17
_diffrn_reflns_limit_l_min     -14
_diffrn_reflns_limit_l_max     14
_diffrn_standards_number     ?
_diffrn_standards_decay_%     0
_reflns_number_total     1336
_reflns_number_gt     1220
_reflns_threshold_expression     I>2\s(I)
_refine_ls_structure_factor_coef     Fsqd
_refine_ls_matrix_type     full
_refine_ls_R_factor_all     0.0457
_refine_ls_R_factor_gt     0.0415
_refine_ls_wR_factor_gt     0.1011
_refine_ls_wR_factor_ref     0.1047
_refine_ls_goodness_of_fit_ref     1.095
_refine_ls_restrained_S_all     1.095
_refine_ls_number_reflns     1336
_refine_ls_number_parameters     83
_refine_ls_number_restraints     0
_refine_ls_hydrogen_treatment     constr
_refine_ls_weighting_scheme     calc
_refine_ls_weighting_details
         'calc w=1/[\s^2^(Fo^2^)+(0.0431P)^2^+0.2370P] where P=(Fo^2^+2Fc^2^)/3'
_atom_sites_solution_hydrogens     geom
_atom_sites_solution_primary     direct
_atom_sites_solution_secondary     difmap
_refine_ls_shift/su_max     0.001
_refine_ls_shift/su_mean     0.000
_refine_diff_density_max     0.263
_refine_diff_density_min     -0.194
_refine_ls_extinction_method     none
_refine_ls_extinction_coef     ?
loop_
    _atom_type_scat_source
    'C'
    'C'
    0.0033
    0.0016
    'International Tables Vol C Tables 4.2.6.8 and 6.1.1.4'
    'H'
    'H'
    0.0000
    0.0000
    'International Tables Vol C Tables 4.2.6.8 and 6.1.1.4'
    'N'
    'N'
    0.0061
    0.0033
    'International Tables Vol C Tables 4.2.6.8 and 6.1.1.4'
    'O'
    'O'
    0.0106
    0.0060
    'International Tables Vol C Tables 4.2.6.8 and 6.1.1.4'
_computing_data_collection     'COLLECT (Hooft, 1998)'
_computing_cell_refinement
                    'DENZO (Otwinowski & Minor, 1997) and COLLECT (Hooft, 1998)'
_computing_data_reduction
                    'DENZO (Otwinowski & Minor, 1997) and COLLECT (Hooft, 1998)'
_computing_structure_solution     'SHELXS97 (Sheldrick, 2008)'
_computing_structure_refinement     'SHELXL97 (Sheldrick, 2008)'
_computing_molecular_graphics     'PLATON (Spek, 2009)'
_computing_publication_material     'publCIF (Westrip, 2010)'
loop_
    _atom_site_type_symbol
    _atom_site_label
    _atom_site_fract_x
    _atom_site_fract_y
    _atom_site_fract_z
    _atom_site_U_iso_or_equiv
    _atom_site_adp_type
    _atom_site_calc_flag
    _atom_site_refinement_flags
    _atom_site_occupancy
    _atom_site_symmetry_multiplicity
    _atom_site_disorder_assembly
    _atom_site_disorder_group
    C C1 0.4161(3) 0.54168(8) 0.46613(10) 0.0185(3) Uani d . 1 1 . .
    C C2 0.4431(3) 0.63598(9) 0.51269(11) 0.0234(3) Uani d . 1 1 . .
    H H2 0.5670 0.6485 0.5895 0.028 Uiso calc R 1 1 . .
    C C3 0.2863(3) 0.71096(9) 0.44508(12) 0.0277(3) Uani d . 1 1 . .
    H H3 0.3018 0.7757 0.4748 0.033 Uiso calc R 1 1 . .
    C C4 0.1063(3) 0.69010(9) 0.33338(12) 0.0248(3) Uani d . 1 1 . .
    H H4 -0.0011 0.7402 0.2846 0.030 Uiso calc R 1 1 . .
    C C5 0.0871(3) 0.59397(8) 0.29474(10) 0.0197(3) Uani d . 1 1 . .
    C C6 -0.1175(3) 0.56675(9) 0.17703(11) 0.0216(3) Uani d . 1 1 . .
    C C7 -0.1483(3) 0.46102(9) 0.14615(11) 0.0247(3) Uani d . 1 1 . .
    H H7A -0.2969 0.4528 0.0703 0.037 Uiso calc R 1 1 . .
    H H7B -0.2460 0.4266 0.2139 0.037 Uiso calc R 1 1 . .
    H H7C 0.0780 0.4346 0.1341 0.037 Uiso calc R 1 1 . .
    N N1 0.2396(2) 0.52066(7) 0.35884(9) 0.0190(2) Uani d . 1 1 . .
    O O1 -0.2556(3) 0.62953(7) 0.11205(8) 0.0315(3) Uani d . 1 1 . .
loop_
    _atom_site_aniso_label
    _atom_site_aniso_U_11
    _atom_site_aniso_U_22
    _atom_site_aniso_U_33
    _atom_site_aniso_U_12
    _atom_site_aniso_U_13
    _atom_site_aniso_U_23
    C1 0.0184(5) 0.0192(6) 0.0174(5) -0.0012(4) -0.0011(4) 0.0013(4)
    C2 0.0270(6) 0.0206(6) 0.0215(6) -0.0012(5) -0.0047(5) -0.0012(4)
    C3 0.0333(7) 0.0185(6) 0.0297(7) 0.0004(5) -0.0073(5) -0.0017(5)
    C4 0.0275(6) 0.0199(6) 0.0259(6) 0.0018(5) -0.0053(5) 0.0032(5)
    C5 0.0199(6) 0.0200(6) 0.0189(5) 0.0005(4) -0.0012(4) 0.0018(4)
    C6 0.0210(6) 0.0234(6) 0.0199(6) 0.0019(4) -0.0019(4) 0.0016(4)
    C7 0.0258(6) 0.0245(6) 0.0225(6) 0.0006(5) -0.0063(5) -0.0017(5)
    N1 0.0191(5) 0.0197(5) 0.0178(5) 0.0000(4) -0.0014(4) 0.0016(4)
    O1 0.0384(6) 0.0282(5) 0.0259(5) 0.0068(4) -0.0104(4) 0.0033(4)
loop_
    _geom_bond_atom_site_label_1
    _geom_bond_atom_site_label_2
    _geom_bond_site_symmetry_2
    _geom_bond_distance
    _geom_bond_publ_flag
    C1 N1 . 1.3423(15) ?
    C1 C2 . 1.3975(16) ?
    C1 C1 3_666 1.492(2) ?
    C2 C3 . 1.3861(17) ?
    C2 H2 . 0.9500 ?
    C3 C4 . 1.3878(17) ?
    C3 H3 . 0.9500 ?
    C4 C5 . 1.3919(17) ?
    C4 H4 . 0.9500 ?
    C5 N1 . 1.3433(14) ?
    C5 C6 . 1.5058(16) ?
    C6 O1 . 1.2189(15) ?
    C6 C7 . 1.5000(17) ?
    C7 H7A . 0.9800 ?
    C7 H7B . 0.9800 ?
    C7 H7C . 0.9800 ?
loop_
    _geom_angle_atom_site_label_1
    _geom_angle_atom_site_label_2
    _geom_angle_atom_site_label_3
    _geom_angle_site_symmetry_1
    _geom_angle_site_symmetry_3
    _geom_angle
    _geom_angle_publ_flag
    N1 C1 C2 . . 122.39(11) ?
    N1 C1 C1 . 3_666 116.22(12) ?
    C2 C1 C1 . 3_666 121.39(13) ?
    C3 C2 C1 . . 119.01(11) ?
    C3 C2 H2 . . 120.5 ?
    C1 C2 H2 . . 120.5 ?
    C2 C3 C4 . . 119.03(11) ?
    C2 C3 H3 . . 120.5 ?
    C4 C3 H3 . . 120.5 ?
    C3 C4 C5 . . 118.28(11) ?
    C3 C4 H4 . . 120.9 ?
    C5 C4 H4 . . 120.9 ?
    N1 C5 C4 . . 123.35(11) ?
    N1 C5 C6 . . 116.16(10) ?
    C4 C5 C6 . . 120.48(10) ?
    O1 C6 C7 . . 122.48(11) ?
    O1 C6 C5 . . 120.02(11) ?
    C7 C6 C5 . . 117.49(10) ?
    C6 C7 H7A . . 109.5 ?
    C6 C7 H7B . . 109.5 ?
    H7A C7 H7B . . 109.5 ?
    C6 C7 H7C . . 109.5 ?
    H7A C7 H7C . . 109.5 ?
    H7B C7 H7C . . 109.5 ?
    C1 N1 C5 . . 117.92(10) ?
loop_
    _geom_hbond_atom_site_label_D
    _geom_hbond_atom_site_label_H
    _geom_hbond_atom_site_label_A
    _geom_hbond_site_symmetry_A
    _geom_hbond_distance_DH
    _geom_hbond_distance_HA
    _geom_hbond_distance_DA
    _geom_hbond_angle_DHA
    C3 H3 O1 4_676 0.95 2.56 3.2992(16) 134.8
data_global
_journal_date_recd_electronic     2011-03-08
_journal_date_accepted     2011-04-25
_journal_name_full     'Acta Crystallographica, Section E'
_journal_year     2011
_journal_volume     67
_journal_issue      6
_journal_page_first     o1295
_journal_page_last     o1295
_journal_paper_category     QO
_journal_coeditor_code     BQ2286
_publ_contact_author_name     'A Sengul'
_publ_contact_author_address
;
Zonguldak Karaelmas University, Faculty of Arts and Sciences, Department of
Chemistry, TR-67100 Zonguldak, Turkey
;
_publ_contact_author_email     'sengul@karaelmas.edu.tr'
_publ_contact_author_fax     '+90(0) 372 257 4181'
_publ_contact_author_phone     '+90(0)372 257 4010 Ex: 1126'
_publ_section_title
;
1-[6-(6-Acetylpyridin-2-yl)pyridin-2-yl]ethanone
;
loop_
    _publ_author_name
    _publ_author_footnote
    _publ_author_address
    'Dogan, Huseyin Zekeriya' .
;
Department of Chemistry
Faculty of Arts and Sciences
Zonguldak Karaelmas University,
TR-67100 Zonguldak, Turkey
;
    'Sengul, Abdurrahman' .
;
Department of Chemistry
Faculty of Arts and Sciences
Zonguldak Karaelmas University,
TR-67100 Zonguldak, Turkey
;
    'Coles, Simon John' .
;
School of Chemistry, University of Southampton, University Road, Highfield,
Southampton SO17 1BJ
England
;
