# Supplementary material for: 1-[6-(6-Acetyl­pyridin-2-yl)pyridin-2-yl]ethanone
Source: Acta Crystallogr Sect E Struct Rep Online. 2011 May 7;67(Pt 6):o1295. doi: 10.1107/S160053681101556X (PMC3120622; doi:10.1107/S160053681101556X)
Supplement: Supplementary file 2 [file e-67-o1295-Isup2.hkl]

#
# h,k,l, Fc-squared, Fo-squared, sigma(Fo-squared) and status flag
#
data_I
_shelx_title ' 2009sjc0010 in P2(1)/c'
_shelx_refln_list_code          4
_shelx_F_calc_maximum       43.82
_exptl_crystal_F_000       252.00
_reflns_d_resolution_high  0.7698
 
loop_
 _symmetry_equiv_pos_as_xyz
 'x, y, z'
 '-x, y+1/2, -z+1/2'
 '-x, -y, -z'
 'x, -y-1/2, z-1/2'
 
_cell_length_a     3.9338
_cell_length_b    13.8005
_cell_length_c    10.8728
_cell_angle_alpha  90.000
_cell_angle_beta   94.437
_cell_angle_gamma  90.000
 
_shelx_F_squared_multiplier     1.000
 
loop_
 _refln_index_h
 _refln_index_k
 _refln_index_l
 _refln_F_squared_calc
 _refln_F_squared_meas
 _refln_F_squared_sigma
 _refln_observed_status
   1   0   0      358.92      310.01      9.22 o
   2   0   0      411.68      373.86      8.94 o
   3   0   0      122.69      130.23      2.92 o
   4   0   0       13.75       11.81      0.89 o
   5   0   0       33.45       28.98      2.54 o
   1   1   0      630.47      535.43      7.85 o
   2   1   0        1.27        3.43      0.45 o
   3   1   0      141.64      146.92      2.88 o
   4   1   0        1.45        1.70      0.39 o
   5   1   0        4.59        5.43      1.58 o
   1   2   0       46.53       41.23      0.64 o
   2   2   0       19.43       16.69      0.36 o
   3   2   0      104.50      108.88      1.96 o
   4   2   0       13.29       12.10      0.81 o
   5   2   0       14.12       12.51      1.32 o
   1   3   0       48.91       45.00      0.65 o
   2   3   0       13.52       14.53      0.29 o
   3   3   0      133.83      139.32      2.23 o
   4   3   0       51.77       55.15      1.70 o
   5   3   0        8.50        8.70      1.11 o
   0   4   0       30.79       36.15      0.85 o
   1   4   0       23.75       21.80      0.35 o
   2   4   0       95.76      105.50      1.55 o
   3   4   0        0.58        0.39      0.16 o
   4   4   0        0.04        0.52      0.32 o
   1   5   0     1263.78     1195.08     17.31 o
   2   5   0       36.91       46.11      0.70 o
   3   5   0      156.94      168.25      3.11 o
   4   5   0        6.12        5.59      0.39 o
   0   6   0        1.81        2.04      0.30 o
   1   6   0      211.63      214.50      2.82 o
   2   6   0       67.31       75.87      1.02 o
   3   6   0        4.54        5.19      0.34 o
   4   6   0       41.66       43.21      1.21 o
   1   7   0      845.62      861.97     11.51 o
   2   7   0        0.02        1.09      0.19 o
   3   7   0       19.24       21.08      0.53 o
   4   7   0       27.34       28.60      1.00 o
   0   8   0        6.68       10.53      0.48 o
   1   8   0      264.25      259.35      3.19 o
   2   8   0       66.07       66.70      0.93 o
   3   8   0       11.60       10.35      0.36 o
   4   8   0      162.22      164.95      4.78 o
   1   9   0        0.14        0.53      0.18 o
   2   9   0       42.57       43.95      0.72 o
   3   9   0       16.05       15.33      0.51 o
   4   9   0      134.08      143.04      4.90 o
   0  10   0       16.36       13.54      0.58 o
   1  10   0      127.39      123.04      2.25 o
   2  10   0       17.79       21.85      0.60 o
   3  10   0       26.79       26.21      1.07 o
   4  10   0        4.48        4.73      1.30 o
   1  11   0      299.97      291.90      6.21 o
   2  11   0       72.63       76.22      1.68 o
   3  11   0        5.97        5.38      0.33 o
   4  11   0        0.16        0.77      0.71 o
   0  12   0      472.78      488.94     16.45 o
   1  12   0      107.56      108.89      2.71 o
   2  12   0       49.72       55.01      1.61 o
   3  12   0        1.60        2.28      0.40 o
   1  13   0       71.62       63.18      1.74 o
   2  13   0      169.99      160.33      4.34 o
   3  13   0        3.74        4.84      0.57 o
   0  14   0        1.12        2.01      0.42 o
   1  14   0       13.35       10.05      0.66 o
   2  14   0        9.89        6.62      0.49 o
   3  14   0        3.58        2.68      0.62 o
   1  15   0       31.04       26.36      1.24 o
   2  15   0        4.28        3.95      0.55 o
   0  16   0        0.80        4.60      1.51 o
   1  16   0        1.09        0.78      0.48 o
   2  16   0        1.68        2.09      0.62 o
   1  17   0       22.89       26.21      2.02 o
  -5   1   1        5.31        6.17      1.20 o
  -4   1   1        0.49        0.46      0.30 o
  -3   1   1        0.70        1.33      0.14 o
  -2   1   1      259.32      248.13      3.44 o
  -1   1   1      790.29      718.72     11.19 o
   1   1   1     1221.46     1033.32     16.87 o
   2   1   1       50.22       49.48      0.75 o
   3   1   1        3.16        2.10      0.21 o
   4   1   1       21.96       23.31      0.77 o
   5   1   1       95.77       93.63      2.84 o
  -5   2   1        0.06        0.12      0.92 o
  -4   2   1       16.22       13.43      0.84 o
  -3   2   1        6.85        7.80      0.34 o
  -2   2   1      106.21      102.64      1.53 o
   1   2   1      299.01      291.96      5.36 o
   2   2   1        0.92        0.99      0.19 o
   3   2   1       21.69       24.42      0.67 o
   4   2   1        0.28        0.16      0.22 o
   5   2   1      140.85      147.24      4.19 o
  -5   3   1        0.73        1.70      1.56 o
  -4   3   1       69.30       67.06      2.61 o
  -3   3   1      321.21      331.92      5.67 o
  -2   3   1        3.39        6.25      0.23 o
  -1   3   1       73.01       74.28      0.96 o
   0   3   1       94.53       76.72      1.28 o
   1   3   1        2.66        2.42      0.11 o
   2   3   1      818.59      811.85     13.54 o
   3   3   1      116.45      124.29      2.23 o
   4   3   1        6.88        8.54      0.60 o
  -4   4   1       10.38        8.28      0.68 o
  -3   4   1       36.89       39.62      0.87 o
  -2   4   1        0.65        1.38      0.16 o
  -1   4   1       51.01       49.83      0.73 o
   0   4   1        0.19       -0.06      0.04 o
   1   4   1       22.59       22.59      0.39 o
   2   4   1       70.35       76.17      1.22 o
   3   4   1       26.21       26.91      0.71 o
   4   4   1        9.84        9.40      0.59 o
  -4   5   1       21.55       18.40      0.64 o
  -3   5   1      109.13      114.83      2.21 o
  -2   5   1      269.93      267.80      3.51 o
  -1   5   1      382.66      371.97      5.34 o
   0   5   1     1000.13      976.44     14.89 o
   1   5   1      636.48      613.28      9.04 o
   2   5   1      309.50      325.16      3.75 o
   3   5   1       22.57       20.96      0.47 o
   4   5   1        8.85        9.34      0.65 o
  -4   6   1        2.71        3.05      0.28 o
  -3   6   1        3.92        3.56      0.27 o
  -2   6   1        0.02        1.06      0.16 o
  -1   6   1        0.40        0.88      0.11 o
   0   6   1       10.66       11.32      0.39 o
   1   6   1       13.46       16.19      0.37 o
   2   6   1       45.39       46.86      0.79 o
   3   6   1        2.11        2.16      0.17 o
   4   6   1        8.03        7.77      0.64 o
  -4   7   1        1.30        0.24      0.44 o
  -3   7   1       32.90       33.98      0.94 o
  -2   7   1       75.42       79.81      1.02 o
  -1   7   1        1.99        2.66      0.15 o
   0   7   1        5.34        4.64      0.22 o
   1   7   1       49.62       53.24      1.00 o
   2   7   1      179.90      192.55      2.68 o
   3   7   1       42.09       40.11      0.80 o
   4   7   1       22.88       23.23      0.82 o
  -4   8   1        0.01        0.08      0.56 o
  -3   8   1       16.31       17.01      0.44 o
  -2   8   1      256.02      263.46      2.82 o
  -1   8   1      119.96      122.71      1.70 o
   0   8   1       97.03      105.69      1.70 o
   1   8   1      137.85      139.57      2.07 o
   2   8   1        5.38        8.14      0.30 o
   3   8   1        0.04        0.54      0.18 o
   4   8   1      203.84      215.00      5.63 o
  -4   9   1        0.27        0.49      0.64 o
  -3   9   1       19.20       18.97      0.55 o
  -2   9   1      164.31      155.90      2.28 o
  -1   9   1        1.35        1.15      0.15 o
   0   9   1       29.58       23.60      0.51 o
   1   9   1      220.94      201.04      3.64 o
   2   9   1       25.35       27.54      0.56 o
   3   9   1        0.97        1.28      0.22 o
   4   9   1        2.21        2.64      0.40 o
  -4  10   1       43.23       37.94      3.92 o
  -3  10   1        2.00        1.83      0.30 o
  -2  10   1      502.67      514.82      6.54 o
  -1  10   1        9.41        8.23      0.39 o
   0  10   1        1.62        1.75      0.32 o
   1  10   1      499.46      492.05     11.76 o
   2  10   1        0.40        1.76      0.18 o
   3  10   1      124.63      133.69      2.67 o
   4  10   1      167.89      165.15      5.99 o
  -4  11   1        5.64        5.19      0.95 o
  -3  11   1       33.71       32.63      0.96 o
  -2  11   1      413.80      416.09      6.08 o
  -1  11   1        8.09        7.11      0.29 o
   0  11   1        0.04        0.56      0.18 o
   1  11   1      796.53      765.95     13.96 o
   2  11   1        9.78        9.55      0.36 o
   3  11   1        5.88        5.55      0.34 o
  -3  12   1        5.69        4.60      0.53 o
  -2  12   1        5.47        4.68      0.31 o
  -1  12   1       10.61       11.63      0.51 o
   0  12   1       50.55       53.68      1.29 o
   1  12   1        4.25        1.66      0.26 o
   2  12   1       10.33        9.73      0.38 o
   3  12   1        7.53        7.38      0.64 o
  -3  13   1       11.97       12.16      0.83 o
  -2  13   1        2.55        3.73      0.35 o
  -1  13   1        7.09        6.16      0.41 o
   0  13   1       13.56       12.99      0.51 o
   1  13   1        1.26        0.91      0.23 o
   2  13   1       30.03       30.71      0.88 o
   3  13   1       14.30       14.56      0.80 o
  -3  14   1       11.01        7.01      0.99 o
  -2  14   1       11.60       10.48      0.47 o
  -1  14   1        7.81        5.80      0.44 o
   0  14   1        0.18        0.73      0.25 o
   1  14   1       28.59       28.41      1.49 o
   2  14   1        9.76        8.47      0.39 o
   3  14   1        9.57       10.71      1.29 o
  -2  15   1       12.02       10.72      0.69 o
  -1  15   1        6.44        6.84      0.77 o
   0  15   1        0.42        0.67      0.36 o
   1  15   1       33.59       30.60      1.42 o
   2  15   1        0.66        2.12      0.76 o
  -2  16   1        5.41        3.58      0.53 o
  -1  16   1      105.42      123.21     10.17 o
   0  16   1       56.04       71.05      3.47 o
   1  16   1       14.10       12.43      1.29 o
   2  16   1       47.36       51.57      3.71 o
  -1  17   1       43.83       46.72      3.29 o
   0  17   1       60.25       70.18      4.91 o
   1  17   1        6.45        7.32      0.76 o
  -5   0   2       14.75       10.96      1.36 o
  -4   0   2       22.42       21.06      0.88 o
  -3   0   2       69.52       66.37      2.14 o
  -2   0   2      508.27      507.89     14.13 o
   0   0   2       86.11       80.60      2.11 o
   1   0   2      897.98      825.66     19.85 o
   2   0   2      434.89      440.25     17.75 o
   3   0   2        7.27        8.09      0.68 o
   4   0   2       73.92       78.94      2.40 o
  -5   1   2        0.40        1.32      1.15 o
  -4   1   2       53.06       50.91      1.31 o
  -3   1   2        1.04        0.89      0.17 o
  -2   1   2      138.70      135.89      1.99 o
  -1   1   2      558.49      501.30     10.68 o
   0   1   2      321.41      274.61      4.84 o
   1   1   2       29.39       26.58      0.48 o
   2   1   2      455.75      466.78      9.41 o
   3   1   2        1.64        1.22      0.20 o
   4   1   2        0.44        0.42      0.27 o
  -5   2   2       12.14       11.32      1.27 o
  -4   2   2       12.68       13.29      0.69 o
  -3   2   2        2.04        1.37      0.14 o
  -2   2   2       15.77       13.79      0.32 o
  -1   2   2     1174.29     1102.42     16.79 o
   0   2   2      291.91      260.80      4.81 o
   1   2   2      161.15      156.05      2.82 o
   2   2   2      409.36      441.26      7.59 o
   3   2   2        0.15        0.31      0.19 o
   4   2   2       63.55       65.00      1.55 o
  -5   3   2        9.52        8.84      0.99 o
  -4   3   2       72.19       69.25      1.76 o
  -3   3   2       40.32       42.39      0.91 o
  -2   3   2        0.28        5.62      0.71 o
  -1   3   2       38.22       33.03      0.58 o
   0   3   2       86.61       79.10      1.20 o
   1   3   2       76.15       79.38      1.30 o
   2   3   2      181.21      199.98      3.07 o
   3   3   2      138.19      141.77      2.66 o
   4   3   2       36.64       40.13      1.54 o
  -4   4   2        0.83        1.58      0.20 o
  -3   4   2       22.27       23.14      0.56 o
  -2   4   2        5.43        4.32      0.22 o
  -1   4   2       22.32       23.98      0.42 o
   0   4   2        0.33        0.85      0.17 o
   1   4   2      160.03      168.00      2.48 o
   2   4   2        5.33        4.96      0.16 o
   3   4   2       18.79       17.73      0.54 o
   4   4   2       57.25       59.68      1.87 o
  -4   5   2       46.65       43.69      1.69 o
  -3   5   2        0.39        0.84      0.18 o
  -2   5   2      301.91      300.84      4.86 o
  -1   5   2        1.64        1.69      0.12 o
   0   5   2     1920.12     1866.29     29.03 o
   1   5   2      202.45      219.64      2.50 o
   2   5   2      231.22      241.65      3.63 o
   3   5   2       10.30       10.04      0.33 o
   4   5   2       18.04       16.49      0.64 o
  -4   6   2        0.16        1.11      0.22 o
  -3   6   2       28.44       30.84      0.68 o
  -2   6   2       68.86       73.27      1.22 o
  -1   6   2        7.10        6.98      0.20 o
   0   6   2      215.93      222.12      3.72 o
   1   6   2      168.86      187.97      2.27 o
   2   6   2       29.57       37.10      0.65 o
   3   6   2       88.69       88.89      1.50 o
   4   6   2       28.45       26.91      0.98 o
  -4   7   2        2.42        1.84      0.39 o
  -3   7   2        0.18        0.76      0.22 o
  -2   7   2      272.83      282.47      3.62 o
  -1   7   2       29.14       30.08      0.58 o
   0   7   2     1173.78     1217.58     16.81 o
   1   7   2        3.00        5.24      0.19 o
   2   7   2       78.67       85.34      1.25 o
   3   7   2       91.60       98.78      1.64 o
   4   7   2        0.29        0.77      0.36 o
  -4   8   2        4.80        4.69      0.54 o
  -3   8   2       74.11       78.36      1.57 o
  -2   8   2      157.98      163.78      2.16 o
  -1   8   2        0.53        2.01      0.18 o
   0   8   2      134.44      127.63      1.92 o
   1   8   2       39.91       33.49      0.67 o
   2   8   2       29.41       27.13      0.54 o
   3   8   2      415.32      448.51      5.89 o
   4   8   2       10.38        7.62      0.59 o
  -4   9   2        9.71        7.70      2.02 o
  -3   9   2       69.52       70.22      1.46 o
  -2   9   2       16.18       16.27      0.45 o
  -1   9   2        0.02       -0.03      0.14 o
   0   9   2       15.88       17.35      0.40 o
   1   9   2        3.45        3.15      0.28 o
   2   9   2        3.01        2.80      0.18 o
   3   9   2      271.88      276.25      5.28 o
   4   9   2        5.33        4.78      0.59 o
  -4  10   2        3.66        4.47      0.84 o
  -3  10   2        4.56        3.71      0.35 o
  -2  10   2       90.32       91.30      1.39 o
  -1  10   2       10.42        7.21      0.25 o
   0  10   2      117.88      113.09      1.72 o
   1  10   2       15.30       15.33      0.51 o
   2  10   2       62.65       57.64      1.28 o
   3  10   2        3.69        3.54      0.42 o
   4  10   2       66.88       70.03      2.91 o
  -4  11   2        3.42        3.94      0.93 o
  -3  11   2       54.60       53.05      1.62 o
  -2  11   2      145.12      143.79      2.47 o
  -1  11   2       22.11       20.80      0.52 o
   0  11   2      299.92      301.58      4.67 o
   1  11   2       52.83       46.51      1.28 o
   2  11   2        9.92        9.26      0.40 o
   3  11   2        1.43        1.77      0.52 o
  -3  12   2       23.53       21.26      0.81 o
  -2  12   2       10.03       10.12      0.42 o
  -1  12   2      313.42      317.52      5.70 o
   0  12   2      283.37      294.86      4.58 o
   1  12   2       46.57       58.40      1.63 o
   2  12   2        0.96        0.93      0.31 o
   3  12   2        8.55        9.70      0.87 o
  -3  13   2       78.64       76.88      3.82 o
  -2  13   2       21.52       20.91      0.67 o
  -1  13   2       20.61       22.01      0.79 o
   0  13   2      182.58      171.62      3.73 o
   1  13   2      212.43      193.72      5.71 o
   2  13   2       16.05       15.38      0.81 o
   3  13   2        4.55        4.49      0.63 o
  -3  14   2       16.68       12.00      0.97 o
  -2  14   2        0.33       -0.10      0.29 o
  -1  14   2        0.27        0.54      0.23 o
   0  14   2       26.64       24.23      0.74 o
   1  14   2        0.00        0.08      0.24 o
   2  14   2       13.83       11.37      0.60 o
   3  14   2       17.07       16.01      1.32 o
  -2  15   2       33.87       31.20      1.76 o
  -1  15   2        0.03       -0.29      0.27 o
   0  15   2        8.82        7.19      0.44 o
   1  15   2        9.50        9.15      0.75 o
   2  15   2       53.74       56.06      3.09 o
  -2  16   2        0.16        0.71      0.46 o
  -1  16   2        0.85        1.65      1.01 o
   0  16   2        1.80        2.10      0.32 o
   1  16   2        0.21       -0.77      0.59 o
   2  16   2       13.14       15.47      1.77 o
  -1  17   2        0.86        0.31      0.50 o
   0  17   2       29.27       30.34      2.13 o
   1  17   2        5.82        7.55      1.18 o
  -5   1   3        0.05        0.19      1.29 o
  -4   1   3       19.20       17.84      0.63 o
  -3   1   3       41.05       41.30      0.89 o
  -2   1   3      269.14      282.14      3.64 o
  -1   1   3       76.09       77.94      1.28 o
   0   1   3     1058.57      927.31     15.89 o
   1   1   3      272.62      282.30      4.29 o
   2   1   3        1.41        3.12      0.35 o
   3   1   3       39.09       39.13      0.92 o
   4   1   3      117.28      120.60      3.75 o
  -5   2   3        8.01        4.64      1.16 o
  -4   2   3        9.73        8.41      0.42 o
  -3   2   3       20.26       17.89      0.52 o
  -1   2   3      761.69      729.04     11.37 o
   0   2   3      131.37      132.16      1.97 o
   1   2   3       34.77       28.90      0.51 o
   2   2   3       14.43       26.74      0.60 o
   3   2   3        7.49        5.86      0.38 o
   4   2   3      274.97      297.31      7.00 o
  -4   3   3      114.63      114.19      2.69 o
  -3   3   3        7.22        8.43      0.38 o
  -2   3   3      258.49      269.38      4.03 o
  -1   3   3       68.35       66.94      1.07 o
   0   3   3        0.98        1.51      0.12 o
   1   3   3     1235.55     1203.91     19.05 o
   2   3   3      160.83      171.76      2.37 o
   3   3   3       41.84       43.61      1.01 o
   4   3   3      298.76      322.16      6.84 o
  -4   4   3       11.18       11.85      0.54 o
  -3   4   3       20.69       19.36      0.55 o
  -2   4   3        5.85        4.28      0.24 o
  -1   4   3      267.98      264.28      3.85 o
   0   4   3      141.39      144.16      2.02 o
   1   4   3      105.15      121.44      1.96 o
   2   4   3       35.25       36.22      0.59 o
   3   4   3       27.25       29.22      0.72 o
   4   4   3       32.66       31.86      1.18 o
  -4   5   3       23.61       17.67      1.04 o
  -3   5   3       62.05       63.55      1.52 o
  -2   5   3       52.64       55.40      0.94 o
  -1   5   3      621.35      610.94      9.05 o
   0   5   3      423.38      420.03      6.30 o
   1   5   3      389.26      407.88      6.06 o
   2   5   3       15.45       16.24      0.32 o
   3   5   3        0.00        0.54      0.18 o
   4   5   3        2.60        2.31      0.44 o
  -4   6   3        0.05       -0.14      0.37 o
  -3   6   3        0.09        0.34      0.22 o
  -2   6   3        0.29        0.39      0.15 o
  -1   6   3       28.11       30.70      0.48 o
   0   6   3       18.44       23.29      0.49 o
   1   6   3      180.65      178.34      3.01 o
   2   6   3      103.54       98.97      1.50 o
   3   6   3       33.18       34.05      0.74 o
   4   6   3        0.13        0.81      0.44 o
  -4   7   3        0.56        1.13      0.43 o
  -3   7   3       18.18       21.75      0.63 o
  -2   7   3       14.05       14.85      0.39 o
  -1   7   3       41.28       42.71      0.67 o
   0   7   3        0.21        0.34      0.13 o
   1   7   3      362.17      367.75      5.01 o
   2   7   3      161.08      151.17      2.11 o
   3   7   3       20.66       18.60      0.59 o
   4   7   3        0.07        0.98      0.44 o
  -4   8   3        9.85        9.35      0.75 o
  -3   8   3      244.15      254.96      4.65 o
  -2   8   3       60.34       64.52      1.24 o
  -1   8   3       23.14       26.17      0.54 o
   0   8   3       26.48       26.54      0.55 o
   1   8   3        2.34        2.51      0.17 o
   2   8   3        2.91        1.69      0.21 o
   3   8   3      353.38      355.36      5.93 o
   4   8   3        4.47        5.12      0.65 o
  -4   9   3       18.20       16.03      1.32 o
  -3   9   3       92.72       94.45      2.09 o
  -2   9   3        3.57        4.43      0.22 o
  -1   9   3       26.39       24.38      0.67 o
   0   9   3      159.05      154.58      1.83 o
   1   9   3       48.53       48.79      0.95 o
   2   9   3        5.05        4.94      0.27 o
   3   9   3        0.16        0.21      0.18 o
   4   9   3       37.57       36.09      1.58 o
  -4  10   3        4.88        7.01      0.68 o
  -3  10   3      295.34      315.60      6.73 o
  -2  10   3        6.25        6.76      0.30 o
  -1  10   3        5.86        6.06      0.28 o
   0  10   3      246.46      252.98      4.04 o
   1  10   3        6.66        4.74      0.37 o
   2  10   3      216.46      234.90      4.32 o
   3  10   3      198.54      192.33      4.77 o
   4  10   3       19.40       14.43      2.23 o
  -3  11   3      126.60      128.59      3.14 o
  -2  11   3       12.25       12.03      0.36 o
  -1  11   3       11.11       10.86      0.37 o
   0  11   3      831.52      788.15     10.74 o
   1  11   3        2.06        2.82      0.24 o
   2  11   3        2.25        1.55      0.23 o
   3  11   3        0.06       -0.19      0.41 o
  -3  12   3        2.39        2.54      0.37 o
  -2  12   3        0.00        0.50      0.24 o
  -1  12   3       71.36       74.58      1.37 o
   0  12   3        0.04        0.30      0.15 o
   1  12   3       14.63       16.02      0.60 o
   2  12   3        0.24        1.12      0.26 o
   3  12   3        0.72        0.67      0.45 o
  -3  13   3        3.13        2.95      0.69 o
  -2  13   3        3.72        3.85      0.25 o
  -1  13   3       16.46       16.11      0.52 o
   0  13   3        0.93        0.12      0.19 o
   1  13   3       54.49       52.64      1.85 o
   2  13   3       15.10       16.26      0.73 o
   3  13   3        8.64        9.16      0.89 o
  -3  14   3        1.82        1.96      0.91 o
  -2  14   3       12.57        9.87      0.46 o
  -1  14   3       17.15       17.12      0.60 o
   0  14   3       30.62       30.80      0.92 o
   1  14   3        5.84        4.28      0.44 o
   2  14   3        8.30        7.82      0.85 o
  -2  15   3       25.11       26.27      1.28 o
  -1  15   3        0.42        0.20      0.27 o
   0  15   3       50.95       48.48      1.71 o
   1  15   3        0.95        1.78      0.43 o
   2  15   3       13.33       12.91      2.49 o
  -2  16   3       87.56       99.89      4.80 o
  -1  16   3       10.42       12.13      0.97 o
   0  16   3       10.24        8.87      0.83 o
   1  16   3       64.14       74.22      4.32 o
  -1  17   3       40.76       47.64      3.58 o
   0  17   3        1.06       -0.65      0.70 o
   1  17   3        0.85        2.39      1.09 o
  -4   0   4        0.81        1.06      0.37 o
  -3   0   4      347.53      358.21      7.79 o
  -1   0   4      322.44      297.31      6.36 o
   0   0   4      798.45      753.55     16.32 o
   1   0   4     1163.92     1185.19     26.60 o
   2   0   4       15.88       19.14      0.63 o
   3   0   4       87.44       86.78      4.97 o
   4   0   4       39.74       40.84      1.88 o
  -4   1   4        0.63        0.39      0.19 o
  -3   1   4       15.59       15.91      0.64 o
  -2   1   4      291.28      298.56      6.55 o
  -1   1   4       11.69       10.54      0.28 o
   0   1   4       99.25       96.64      1.49 o
   1   1   4      813.01      835.35     13.33 o
   2   1   4        2.03        2.72      0.23 o
   3   1   4       38.64       38.85      1.27 o
   4   1   4       19.64       19.64      0.71 o
  -4   2   4        0.18        0.35      0.18 o
  -3   2   4       11.04        9.07      0.38 o
  -2   2   4      503.29      536.73      8.05 o
  -1   2   4      101.72      102.93      1.54 o
   0   2   4      372.42      356.48      5.08 o
   1   2   4      674.34      696.79     11.28 o
   2   2   4       23.26       24.38      0.52 o
   3   2   4      123.72      116.79      2.81 o
   4   2   4       58.52       57.99      1.69 o
  -4   3   4       26.15       23.38      0.84 o
  -3   3   4       24.03       24.67      0.72 o
  -2   3   4       35.22       34.98      0.74 o
  -1   3   4       80.82       74.53      1.25 o
   0   3   4      116.60      115.84      1.72 o
   1   3   4       97.52      107.46      1.81 o
   2   3   4      158.35      156.56      2.67 o
   3   3   4      106.32      107.10      2.43 o
   4   3   4       34.40       36.36      1.30 o
  -4   4   4        1.95        0.98      0.30 o
  -3   4   4        3.08        3.48      0.23 o
  -2   4   4        6.96        7.26      0.28 o
  -1   4   4        7.21        7.94      0.24 o
   0   4   4       48.07       55.98      0.90 o
   1   4   4        0.18        0.36      0.11 o
   2   4   4       93.91       92.52      1.41 o
   3   4   4      235.05      241.17      4.86 o
   4   4   4       13.55       13.26      0.73 o
  -4   5   4        0.00       -0.07      0.29 o
  -3   5   4       55.12       59.76      1.23 o
  -2   5   4        0.22        0.59      0.16 o
  -1   5   4      698.25      667.48      9.69 o
   0   5   4      411.97      438.13      5.64 o
   1   5   4      129.10      137.53      1.92 o
   2   5   4       20.35       20.81      0.41 o
   3   5   4       64.90       64.18      1.31 o
   4   5   4       46.13       44.74      1.34 o
  -4   6   4       19.51       15.74      1.36 o
  -3   6   4       32.02       29.26      0.76 o
  -2   6   4        0.39        1.16      0.17 o
  -1   6   4       72.12       81.59      1.50 o
   0   6   4      192.60      214.62      2.76 o
   1   6   4       31.82       42.29      0.84 o
   2   6   4      190.77      179.96      2.59 o
   3   6   4       41.76       42.29      1.01 o
   4   6   4        0.23        0.10      0.28 o
  -4   7   4        3.84        3.69      0.47 o
  -3   7   4       53.45       53.82      1.40 o
  -2   7   4       35.93       39.50      0.89 o
  -1   7   4      621.35      613.75      8.80 o
   0   7   4       35.47       46.92      0.86 o
   1   7   4      163.09      173.70      2.42 o
   2   7   4      230.59      239.36      3.48 o
   3   7   4        0.44        0.14      0.13 o
   4   7   4        0.66        0.09      0.30 o
  -4   8   4       67.69       67.62      3.02 o
  -3   8   4       73.62       73.46      1.63 o
  -2   8   4        0.57        0.93      0.16 o
  -1   8   4        6.47        7.46      0.32 o
   0   8   4       10.99       10.57      0.37 o
   1   8   4       81.41       74.16      1.26 o
   2   8   4      744.54      761.33     10.17 o
   3   8   4        0.01        0.27      0.16 o
   4   8   4       14.90       11.80      0.74 o
  -4   9   4       49.29       45.89      1.89 o
  -3   9   4       32.51       31.21      1.04 o
  -2   9   4        0.25        0.61      0.18 o
  -1   9   4        8.01        9.08      0.33 o
   0   9   4       13.22       15.24      0.40 o
   1   9   4       10.51       10.03      0.34 o
   2   9   4      339.90      329.79      4.59 o
   3   9   4       16.17       13.87      0.44 o
   4   9   4        3.95        4.17      0.57 o
  -4  10   4        0.04        0.06      0.50 o
  -3  10   4       34.42       34.23      1.14 o
  -2  10   4        6.23        7.87      0.39 o
  -1  10   4       79.86       75.19      1.21 o
   0  10   4        0.72        0.83      0.19 o
   1  10   4       61.94       56.93      1.08 o
   2  10   4       50.33       43.64      0.92 o
   3  10   4       66.63       67.43      2.04 o
  -3  11   4       35.17       35.25      1.34 o
  -2  11   4       39.97       39.52      0.85 o
  -1  11   4      180.41      185.27      3.05 o
   0  11   4       45.90       40.50      0.84 o
   1  11   4       13.30       12.66      0.50 o
   2  11   4       25.18       20.87      0.62 o
   3  11   4       26.12       22.53      1.08 o
  -3  12   4        0.04        0.42      0.32 o
  -2  12   4       87.22       89.43      2.03 o
  -1  12   4      295.19      310.95      4.94 o
   0  12   4       15.65       23.61      0.57 o
   1  12   4        0.96        0.97      0.30 o
   2  12   4       16.55       15.09      0.78 o
   3  12   4        4.33        4.40      0.93 o
  -3  13   4        9.50        9.57      0.87 o
  -2  13   4       29.89       29.53      0.85 o
  -1  13   4      279.14      277.15      6.13 o
   0  13   4      149.21      137.44      2.98 o
   1  13   4       31.36       27.30      0.96 o
   2  13   4        0.94        1.07      0.32 o
   3  13   4       20.04       22.86      1.80 o
  -2  14   4        8.29        6.54      0.39 o
  -1  14   4       11.21        9.01      0.59 o
   0  14   4       10.74       13.54      0.79 o
   1  14   4       14.84       13.52      0.71 o
   2  14   4        6.57        5.73      0.63 o
  -2  15   4        1.00        1.32      0.60 o
  -1  15   4        0.00       -0.18      0.25 o
   0  15   4        2.85        2.63      0.45 o
   1  15   4       19.78       17.16      1.48 o
   2  15   4       41.24       47.36      5.03 o
  -1  16   4        0.51        0.15      0.49 o
   0  16   4       10.42       10.70      0.94 o
   1  16   4       20.53       21.54      1.89 o
   0  17   4       22.32       27.65      1.93 o
  -4   1   5        2.54        2.09      0.24 o
  -3   1   5      109.66      113.22      2.06 o
  -2   1   5        1.68        2.48      0.25 o
  -1   1   5      106.81      112.94      1.74 o
   0   1   5      566.73      591.87      9.25 o
   1   1   5        0.66        0.18      0.13 o
   2   1   5       39.32       41.72      0.80 o
   3   1   5      115.99      115.73      4.84 o
   4   1   5        2.73        2.20      0.35 o
  -4   2   5        1.69        1.03      0.26 o
  -3   2   5      490.08      517.23      7.76 o
  -2   2   5       76.81       81.33      1.38 o
  -1   2   5       19.86       19.06      0.38 o
   0   2   5      108.16      102.61      1.55 o
   1   2   5        4.59       10.81      0.26 o
   2   2   5       24.63       17.89      0.43 o
   3   2   5      342.92      355.74      7.97 o
   4   2   5        0.02        0.51      0.26 o
  -4   3   5        3.60        2.59      0.40 o
  -3   3   5      224.21      236.74      4.13 o
  -2   3   5        4.41        7.10      0.41 o
  -1   3   5        8.18        7.28      0.27 o
   0   3   5      609.21      602.27      8.36 o
   1   3   5       90.98      100.23      1.64 o
   2   3   5      134.68      142.55      2.32 o
   3   3   5      518.45      542.15     12.68 o
   4   3   5       41.72       46.71      1.53 o
  -4   4   5       27.29       24.79      1.28 o
  -3   4   5        0.76        1.80      0.22 o
  -2   4   5      252.01      271.24      3.50 o
  -1   4   5       74.11       76.74      1.18 o
   0   4   5       45.59       51.15      0.74 o
   1   4   5       23.76       25.25      0.47 o
   2   4   5       43.94       45.59      0.92 o
   3   4   5      113.78      119.57      2.52 o
   4   4   5       86.33       90.26      2.06 o
  -4   5   5        4.53        3.39      0.70 o
  -3   5   5        2.33        1.78      0.21 o
  -2   5   5      182.33      186.30      2.83 o
  -1   5   5       66.46       61.64      1.16 o
   0   5   5      208.58      222.98      3.28 o
   1   5   5       22.96       21.52      0.50 o
   2   5   5       38.32       34.61      0.79 o
   3   5   5        5.90        4.32      0.23 o
   4   5   5       29.12       29.35      1.82 o
  -4   6   5        0.31        0.54      0.43 o
  -3   6   5        1.62        1.55      0.24 o
  -2   6   5       12.27       13.74      0.46 o
  -1   6   5        6.99        9.27      0.29 o
   0   6   5      182.57      185.70      2.91 o
   1   6   5      449.44      421.38      6.68 o
   2   6   5       20.57       20.52      0.54 o
   3   6   5       16.71       18.94      0.51 o
   4   6   5        2.12        1.01      0.36 o
  -4   7   5        0.47        0.54      0.47 o
  -3   7   5        8.76        9.26      0.45 o
  -2   7   5       26.40       27.94      0.78 o
  -1   7   5       25.85       27.16      0.55 o
   0   7   5      166.23      177.52      2.45 o
   1   7   5      272.64      248.28      3.51 o
   2   7   5        7.72        8.09      0.29 o
   3   7   5        2.88        2.58      0.32 o
   4   7   5        6.84        7.99      0.69 o
  -4   8   5      156.92      163.37      4.32 o
  -3   8   5       14.86       14.65      0.65 o
  -2   8   5        0.47        6.24      0.77 o
  -1   8   5        3.37        4.41      0.26 o
   0   8   5       15.11       17.08      0.50 o
   1   8   5       17.73       11.72      0.39 o
   2   8   5      381.31      359.81      5.74 o
   3   8   5       29.93       28.41      0.84 o
   4   8   5       17.19       17.05      1.26 o
  -4   9   5       32.91       33.38      1.60 o
  -3   9   5       10.75       10.29      0.55 o
  -2   9   5        6.19        8.16      0.55 o
  -1   9   5       64.54       61.26      1.16 o
   0   9   5       49.05       48.50      0.94 o
   1   9   5        5.37        6.04      0.33 o
   2   9   5       13.58        8.03      0.40 o
   3   9   5       42.43       44.10      1.74 o
  -3  10   5        2.35        2.61      0.44 o
  -2  10   5        9.21       10.50      0.57 o
  -1  10   5       35.64       41.05      0.83 o
   0  10   5       12.68       11.67      0.46 o
   1  10   5      210.70      225.99      4.31 o
   2  10   5      143.44      130.35      2.90 o
   3  10   5       29.23       30.88      2.24 o
  -3  11   5        7.38        6.50      0.59 o
  -2  11   5       21.89       21.60      0.71 o
  -1  11   5      483.00      452.67      8.32 o
   0  11   5       26.71       25.91      0.91 o
   1  11   5        0.00        0.45      0.20 o
   2  11   5        0.81        1.07      0.26 o
   3  11   5        1.23        0.02      0.45 o
  -3  12   5        0.57        1.07      0.46 o
  -2  12   5       64.17       64.03      1.72 o
  -1  12   5        1.24        2.52      0.25 o
   0  12   5       12.20       11.32      0.71 o
   1  12   5        4.77        4.49      0.36 o
   2  12   5        0.06        1.88      0.29 o
   3  12   5        0.73        1.53      0.49 o
  -3  13   5        2.05        2.66      0.49 o
  -2  13   5       15.98       15.30      0.89 o
  -1  13   5        1.00        0.06      0.19 o
   0  13   5       55.75       57.63      1.64 o
   1  13   5        6.35        6.51      0.50 o
   2  13   5       27.81       30.30      1.67 o
  -2  14   5       38.89       36.41      1.60 o
  -1  14   5       19.61       20.80      0.72 o
   0  14   5        1.46        1.16      0.33 o
   1  14   5        3.80        2.69      0.43 o
   2  14   5        5.69        7.64      0.92 o
  -2  15   5        4.85        5.26      0.72 o
  -1  15   5       38.39       35.83      1.80 o
   0  15   5        0.14       -0.05      0.77 o
   1  15   5       24.19       31.16      1.78 o
  -1  16   5        1.65        0.77      0.48 o
   0  16   5       73.54       96.71      3.72 o
   1  16   5        2.62        5.12      1.17 o
  -4   0   6      152.64      126.31      8.82 o
  -3   0   6      667.94      719.60     21.18 o
  -2   0   6       84.99       88.27      2.28 o
  -1   0   6      265.19      254.57      5.30 o
   0   0   6      964.45     1047.07     20.57 o
   1   0   6        7.51        7.60      0.34 o
   2   0   6       40.93       38.08      1.04 o
   3   0   6        7.85        6.21      0.24 o
   4   0   6       12.40       11.98      1.26 o
  -4   1   6        0.25        0.94      0.30 o
  -3   1   6       87.51       87.90      1.79 o
  -2   1   6       37.83       38.17      0.81 o
  -1   1   6       95.75       95.98      1.42 o
   0   1   6      393.19      418.68      6.49 o
   1   1   6       51.06       55.61      0.90 o
   2   1   6      125.87      118.87      2.55 o
   3   1   6        0.13        0.31      0.04 o
   4   1   6       31.90       31.53      1.03 o
  -4   2   6        2.61        1.88      0.34 o
  -3   2   6      241.61      256.56      4.76 o
  -2   2   6       14.67       17.43      0.47 o
  -1   2   6      149.05      145.22      2.62 o
   0   2   6      267.38      292.29      4.21 o
   1   2   6       72.44       71.20      1.16 o
   2   2   6      113.24      105.30      2.16 o
   3   2   6      105.89       97.20      1.85 o
   4   2   6        0.94        1.48      0.72 o
  -4   3   6       25.55       21.51      1.31 o
  -3   3   6        5.04        5.36      0.30 o
  -2   3   6       15.39       15.94      0.48 o
  -1   3   6       21.17       22.47      0.50 o
   0   3   6        8.12       10.08      0.26 o
   1   3   6       60.83       63.98      0.96 o
   2   3   6      153.79      145.44      3.24 o
   3   3   6       48.94       42.88      0.91 o
   4   3   6        4.33        2.97      1.19 o
  -4   4   6       14.18       10.85      0.73 o
  -3   4   6        0.52        0.78      0.20 o
  -2   4   6        9.63       10.61      0.34 o
  -1   4   6        2.50        4.66      0.20 o
   0   4   6       40.19       39.77      0.62 o
   1   4   6      110.40      105.77      1.70 o
   2   4   6      580.62      614.54     10.63 o
   3   4   6       14.24       17.24      0.40 o
   4   4   6        0.18        0.49      0.54 o
  -4   5   6       11.98       11.62      0.75 o
  -3   5   6        0.26        0.66      0.20 o
  -2   5   6      150.36      151.55      2.72 o
  -1   5   6      287.35      301.96      3.79 o
   0   5   6       32.35       36.72      0.62 o
   1   5   6       52.59       49.16      0.79 o
   2   5   6      170.41      166.08      3.21 o
   3   5   6       70.32       71.85      1.52 o
   4   5   6        1.84        1.83      1.01 o
  -4   6   6       17.66       13.73      1.00 o
  -3   6   6        3.74        2.83      0.39 o
  -2   6   6       24.81       29.41      0.67 o
  -1   6   6      119.75      125.41      2.15 o
   0   6   6       19.32       24.23      0.50 o
   1   6   6      241.34      225.95      3.28 o
   2   6   6       59.41       59.95      1.22 o
   3   6   6        3.42        2.67      0.21 o
   4   6   6        0.73       -0.02      0.83 o
  -4   7   6        6.99        5.97      0.87 o
  -3   7   6       22.80       21.83      0.75 o
  -2   7   6      189.57      197.44      3.92 o
  -1   7   6       60.33       67.85      1.14 o
   0   7   6      164.59      174.99      2.60 o
   1   7   6      375.59      386.26      7.81 o
   2   7   6        3.45        3.21      0.18 o
   3   7   6        0.00        0.41      0.19 o
  -4   8   6       22.48       19.17      1.83 o
  -3   8   6        2.01        2.37      0.38 o
  -2   8   6        5.01        5.78      0.41 o
  -1   8   6        4.85        4.74      0.38 o
   0   8   6       97.48       93.99      1.56 o
   1   8   6      708.62      716.96     12.91 o
   2   8   6       24.79       28.74      0.68 o
   3   8   6       31.97       28.79      1.44 o
  -4   9   6       24.69       20.95      1.68 o
  -3   9   6        0.30        0.06      0.35 o
  -2   9   6        1.31        1.00      0.30 o
  -1   9   6       26.79       26.73      0.69 o
   0   9   6       44.10       44.17      0.88 o
   1   9   6      235.90      231.67      4.27 o
   2   9   6       21.29       18.45      0.57 o
   3   9   6       16.33       19.10      1.46 o
  -3  10   6        3.12        3.99      0.51 o
  -2  10   6       47.85       46.27      1.03 o
  -1  10   6        0.99        1.25      0.23 o
   0  10   6       17.17       15.51      0.48 o
   1  10   6      100.58       90.30      2.10 o
   2  10   6       28.48       29.74      0.81 o
   3  10   6        0.38        0.47      0.50 o
  -3  11   6       20.42       21.41      1.01 o
  -2  11   6       69.17       68.25      2.80 o
  -1  11   6       46.48       41.92      1.18 o
   0  11   6       10.48       10.59      0.41 o
   1  11   6       87.98       78.88      2.00 o
   2  11   6       50.42       48.44      1.65 o
   3  11   6        0.08       -0.05      0.58 o
  -3  12   6        7.06        4.96      0.62 o
  -2  12   6      162.95      176.79      4.91 o
  -1  12   6        1.43        3.96      0.54 o
   0  12   6        2.60        1.68      0.30 o
   1  12   6       24.12       21.31      0.92 o
   2  12   6       15.64       12.18      0.68 o
  -2  13   6      232.27      231.71      6.03 o
  -1  13   6       55.93       48.13      1.71 o
   0  13   6       22.60       22.01      0.91 o
   1  13   6        0.49        0.82      0.32 o
   2  13   6       42.90       53.07      2.53 o
  -2  14   6        0.07        0.73      0.41 o
  -1  14   6       16.93       16.62      0.98 o
   0  14   6        5.79        3.86      0.63 o
   1  14   6        0.02       -0.33      0.55 o
   2  14   6       52.85       66.82      5.28 o
  -1  15   6        1.64        1.41      0.55 o
   0  15   6        1.94        2.54      0.56 o
   1  15   6       37.24       38.78      2.88 o
   0  16   6       11.19       10.21      0.99 o
  -4   1   7       54.17       49.22      2.45 o
  -3   1   7        2.59        2.28      0.24 o
  -2   1   7        6.73        9.23      0.40 o
  -1   1   7      353.07      360.82      5.03 o
   0   1   7        0.05        0.63      0.13 o
   1   1   7       17.69       20.83      0.46 o
   2   1   7      111.64      108.76      2.07 o
   3   1   7        0.01        0.15      0.13 o
   4   1   7       52.75       60.88      2.38 o
  -4   2   7      133.50      135.56      4.78 o
  -3   2   7        8.68        7.97      0.51 o
  -2   2   7        0.11        0.46      0.20 o
  -1   2   7      110.59      110.81      2.01 o
   0   2   7       10.25       15.82      0.36 o
   1   2   7       53.27       43.03      0.83 o
   2   2   7      251.46      268.61      5.46 o
   3   2   7        0.27        0.93      0.15 o
   4   2   7       16.93       21.03      1.27 o
  -4   3   7      133.59      143.48      4.58 o
  -3   3   7        0.17        0.68      0.22 o
  -2   3   7        0.42        1.36      0.25 o
  -1   3   7      119.80      126.60      2.28 o
   0   3   7       11.15       12.81      0.34 o
   1   3   7      189.05      192.88      3.00 o
   2   3   7      521.91      535.34     10.61 o
   3   3   7      143.28      141.29      3.45 o
   4   3   7        2.32        3.22      0.82 o
  -4   4   7       13.04       13.07      1.48 o
  -3   4   7      135.34      137.74      3.44 o
  -2   4   7       17.67       21.16      0.90 o
  -1   4   7        6.29        7.65      0.29 o
   0   4   7       45.17       46.99      0.69 o
   1   4   7       10.25       10.75      0.29 o
   2   4   7      225.74      219.90      3.96 o
   3   4   7       66.15       59.52      1.60 o
   4   4   7       15.37       13.97      1.08 o
  -4   5   7        0.08        0.39      0.52 o
  -3   5   7       44.99       39.49      1.51 o
  -2   5   7        7.25        6.59      0.34 o
  -1   5   7       44.32       44.36      0.91 o
   0   5   7       62.25       58.10      0.99 o
   1   5   7      137.58      126.69      2.04 o
   2   5   7        2.05        1.35      0.18 o
   3   5   7       24.36       18.57      0.75 o
  -4   6   7        0.80       -0.25      0.66 o
  -3   6   7        5.37        5.43      0.41 o
  -2   6   7        1.60        1.82      0.21 o
  -1   6   7       51.57       54.41      0.99 o
   0   6   7      704.72      725.26     10.81 o
   1   6   7        1.44        1.63      0.20 o
   2   6   7       52.50       57.73      1.23 o
   3   6   7        0.01        0.44      0.28 o
  -4   7   7        1.42        1.27      0.47 o
  -3   7   7        3.52        4.36      0.47 o
  -2   7   7       51.33       52.47      1.07 o
  -1   7   7       19.59       20.09      0.46 o
   0   7   7      190.36      183.37      3.03 o
   1   7   7        1.33        1.05      0.20 o
   2   7   7       22.00       21.74      0.67 o
   3   7   7       17.61       16.73      0.88 o
  -3   8   7        0.52        0.62      0.36 o
  -2   8   7        1.83        2.29      0.23 o
  -1   8   7       10.18       10.90      0.38 o
   0   8   7       30.92       27.86      0.67 o
   1   8   7      223.00      214.63      4.40 o
   2   8   7       53.77       56.30      1.59 o
   3   8   7        7.83        8.05      0.71 o
  -3   9   7        0.40        0.66      0.41 o
  -2   9   7       41.92       38.52      1.13 o
  -1   9   7       35.72       37.71      0.97 o
   0   9   7        0.76        1.47      0.24 o
   1   9   7       41.45       32.66      0.88 o
   2   9   7       21.70       22.95      0.77 o
   3   9   7       56.58       57.64      3.18 o
  -3  10   7        2.13        2.05      0.70 o
  -2  10   7        0.29        0.36      0.27 o
  -1  10   7        8.21        7.20      0.51 o
   0  10   7      124.79      129.61      2.79 o
   1  10   7       71.15       59.17      1.61 o
   2  10   7       24.93       25.06      1.04 o
   3  10   7       24.92       27.23      1.72 o
  -3  11   7       19.02       19.74      1.00 o
  -2  11   7      176.10      178.52      5.03 o
  -1  11   7       35.23       34.17      1.10 o
   0  11   7        0.82        1.52      0.35 o
   1  11   7        0.41        0.11      0.38 o
   2  11   7        0.01        0.42      0.24 o
  -3  12   7       37.09       36.10      1.52 o
  -2  12   7        2.01        2.93      0.42 o
  -1  12   7        4.84        4.14      0.40 o
   0  12   7        9.54        7.59      0.44 o
   1  12   7        6.02        7.21      0.45 o
   2  12   7        0.67        0.67      0.47 o
  -2  13   7        0.43        0.74      0.67 o
  -1  13   7       36.10       35.05      1.41 o
   0  13   7        0.08        0.72      0.37 o
   1  13   7       47.32       48.25      1.98 o
   2  13   7        3.30        3.11      0.69 o
  -2  14   7       10.12       11.75      1.18 o
  -1  14   7        0.00        0.50      0.49 o
   0  14   7        0.50        0.18      0.52 o
   1  14   7        5.11        7.21      0.76 o
  -1  15   7        1.69        2.10      0.54 o
   0  15   7       26.68       28.42      1.40 o
  -4   0   8      115.68      105.52      6.61 o
  -3   0   8       16.84       15.28      0.88 o
  -2   0   8       98.59      104.11      2.81 o
  -1   0   8      429.99      470.49      9.38 o
   0   0   8        5.89        6.22      0.30 o
   1   0   8        0.28        0.32      0.21 o
   2   0   8        1.51        1.15      0.25 o
   3   0   8        0.39        1.33      0.38 o
  -4   1   8       16.22       15.83      1.11 o
  -3   1   8       15.08       15.06      0.77 o
  -2   1   8       57.08       58.63      1.43 o
  -1   1   8       63.40       65.02      1.16 o
   0   1   8       72.67       76.30      1.30 o
   1   1   8      108.00      100.02      1.91 o
   2   1   8       34.16       29.60      0.68 o
   3   1   8       27.23       23.98      1.44 o
  -4   2   8       98.91       93.84      3.76 o
  -3   2   8        0.07        0.20      0.32 o
  -2   2   8       36.01       39.44      1.12 o
  -1   2   8       56.92       64.05      1.13 o
   0   2   8       60.86       60.62      1.12 o
   1   2   8       65.05       63.81      1.25 o
   2   2   8      106.16       85.89      1.66 o
   3   2   8        1.16        1.86      0.22 o
  -4   3   8        0.53        0.64      0.59 o
  -3   3   8        1.17        1.72      0.33 o
  -2   3   8        6.19        8.85      0.65 o
  -1   3   8        3.81        3.44      0.31 o
   0   3   8        0.03        0.33      0.16 o
   1   3   8      130.72      124.12      2.26 o
   2   3   8       51.62       41.58      0.89 o
   3   3   8        3.49        3.32      0.31 o
  -4   4   8        0.14       -0.28      0.82 o
  -3   4   8        8.72        8.07      0.65 o
  -2   4   8        0.02        1.28      0.31 o
  -1   4   8       67.10       66.44      1.33 o
   0   4   8       28.67       29.17      0.59 o
   1   4   8      717.78      743.07     11.52 o
   2   4   8        3.88        5.49      0.25 o
   3   4   8        1.80        2.76      0.60 o
  -4   5   8        0.28        0.59      0.55 o
  -3   5   8       27.61       26.55      1.02 o
  -2   5   8      105.61      115.98      2.22 o
  -1   5   8        0.21        1.08      0.21 o
   0   5   8       57.85       57.16      1.12 o
   1   5   8      302.27      297.14      4.42 o
   2   5   8       54.88       56.87      1.20 o
   3   5   8        1.23        0.68      0.26 o
  -4   6   8        5.83        5.06      0.91 o
  -3   6   8        6.61        8.07      0.81 o
  -2   6   8       41.48       43.66      0.96 o
  -1   6   8        4.40        4.13      0.27 o
   0   6   8      149.93      150.60      2.60 o
   1   6   8       59.81       57.71      1.15 o
   2   6   8        9.97        8.72      0.36 o
   3   6   8        2.95        2.17      0.50 o
  -3   7   8       40.10       36.94      2.38 o
  -2   7   8       47.18       47.71      1.25 o
  -1   7   8       94.03       99.69      1.91 o
   0   7   8      346.48      358.85      7.29 o
   1   7   8       15.91       16.26      0.51 o
   2   7   8        1.97        2.12      0.21 o
   3   7   8        2.61        2.16      0.75 o
  -3   8   8       18.18       15.67      1.02 o
  -2   8   8        0.84        1.33      0.26 o
  -1   8   8       77.11       76.06      1.75 o
   0   8   8      302.11      314.52      6.74 o
   1   8   8       81.17       84.13      2.00 o
   2   8   8       40.32       40.94      1.17 o
   3   8   8       74.79       88.78      5.28 o
  -3   9   8        0.05       -0.02      0.30 o
  -2   9   8       11.26       10.94      0.61 o
  -1   9   8       48.10       48.18      1.84 o
   0   9   8       98.40       96.02      2.18 o
   1   9   8        8.24        7.22      0.54 o
   2   9   8       37.48       45.04      1.54 o
   3   9   8       21.87       18.61      1.64 o
  -3  10   8       30.64       28.73      1.20 o
  -2  10   8        1.56        1.38      0.33 o
  -1  10   8        0.10        0.52      0.32 o
   0  10   8       77.50       71.42      2.33 o
   1  10   8        3.79        4.14      0.34 o
   2  10   8        0.81        1.69      0.34 o
  -3  11   8       22.88       20.62      1.04 o
  -2  11   8       32.76       34.08      1.76 o
  -1  11   8        1.21        1.71      0.34 o
   0  11   8      140.05      137.18      5.44 o
   1  11   8       37.19       35.16      1.24 o
   2  11   8       14.27       12.10      0.85 o
  -2  12   8        0.01        2.13      0.57 o
  -1  12   8        2.83        2.21      0.38 o
   0  12   8       29.52       23.72      1.90 o
   1  12   8       35.49       32.25      1.75 o
   2  12   8       12.30       12.27      1.35 o
  -2  13   8       12.03        9.79      1.18 o
  -1  13   8        5.75        3.22      0.77 o
   0  13   8        0.25       -0.01      0.42 o
   1  13   8       41.07       50.75      2.80 o
  -1  14   8        0.38        0.42      0.53 o
   0  14   8        2.15        4.08      0.64 o
   1  14   8       35.43       38.61      2.22 o
  -4   1   9        2.28        1.52      0.58 o
  -3   1   9        0.04        0.95      0.32 o
  -2   1   9      143.76      156.74      3.03 o
  -1   1   9        0.30        0.63      0.19 o
   0   1   9        0.24        0.74      0.16 o
   1   1   9       79.49       68.93      1.54 o
   2   1   9        1.51        1.05      0.21 o
   3   1   9       77.62       79.19      3.43 o
  -4   2   9        3.23        2.08      0.60 o
  -3   2   9        1.50        0.92      0.36 o
  -2   2   9       54.23       55.62      1.37 o
  -1   2   9        8.60        7.93      0.39 o
   0   2   9       54.08       53.85      1.13 o
   1   2   9       99.39      105.60      2.18 o
   2   2   9        0.18        0.18      0.18 o
   3   2   9       49.30       53.26      2.19 o
  -4   3   9        2.46        2.53      0.57 o
  -3   3   9        0.65        0.79      0.35 o
  -2   3   9        5.53        5.36      0.36 o
  -1   3   9        0.00        0.17      0.15 o
   0   3   9      106.18      111.16      2.09 o
   1   3   9      253.58      256.45      4.62 o
   2   3   9      208.54      204.14      4.15 o
   3   3   9        0.32        0.68      0.28 o
  -4   4   9       53.06       47.23      2.84 o
  -3   4   9        5.44        4.40      0.43 o
  -2   4   9        4.45        4.39      0.33 o
  -1   4   9       56.90       57.70      1.33 o
   0   4   9        2.47        2.15      0.22 o
   1   4   9      239.04      232.74      3.89 o
   2   4   9       17.68       13.40      0.42 o
   3   4   9       15.04       12.42      1.09 o
  -3   5   9        1.11        0.88      0.32 o
  -2   5   9        5.38        4.22      0.34 o
  -1   5   9       99.92      102.61      2.13 o
   0   5   9      138.41      145.18      2.81 o
   1   5   9        1.52        2.71      0.25 o
   2   5   9       14.37       12.22      0.41 o
   3   5   9        2.24        1.94      0.39 o
  -3   6   9        0.13        0.53      0.39 o
  -2   6   9        4.70        3.54      0.30 o
  -1   6   9      498.80      538.27     10.26 o
   0   6   9       56.44       57.64      1.25 o
   1   6   9       47.13       48.59      1.04 o
   2   6   9        1.74        1.95      0.25 o
   3   6   9        7.00        6.95      1.11 o
  -3   7   9       36.72       34.91      1.39 o
  -2   7   9        0.02        0.59      0.33 o
  -1   7   9       56.07       53.52      1.15 o
   0   7   9        1.21        1.80      0.25 o
   1   7   9       39.52       36.85      1.04 o
   2   7   9       33.14       35.84      1.51 o
   3   7   9        8.36        7.78      1.15 o
  -3   8   9        1.44        1.60      0.55 o
  -2   8   9        2.69        2.33      0.30 o
  -1   8   9       15.50       14.03      0.66 o
   0   8   9       67.50       63.64      1.76 o
   1   8   9       30.74       31.83      0.91 o
   2   8   9        0.01       -0.22      0.32 o
  -3   9   9       32.15       30.60      1.27 o
  -2   9   9       16.50       19.20      0.79 o
  -1   9   9        0.28        0.69      0.33 o
   0   9   9       36.87       34.05      1.14 o
   1   9   9        1.33        1.80      0.28 o
   2   9   9       67.34       73.19      3.29 o
  -2  10   9        0.64        0.57      0.30 o
  -1  10   9       40.98       38.03      1.51 o
   0  10   9       29.00       25.93      1.51 o
   1  10   9       12.39        9.55      0.94 o
   2  10   9       49.11       50.16      3.98 o
  -2  11   9       20.11       19.68      0.96 o
  -1  11   9        0.53        0.44      0.30 o
   0  11   9        0.45        2.34      0.63 o
   1  11   9        0.09        0.33      0.44 o
   2  11   9       13.38       14.99      1.75 o
  -2  12   9        1.57        2.14      0.82 o
  -1  12   9        8.20        8.08      0.91 o
   0  12   9       16.91       21.07      1.09 o
   1  12   9        0.70        1.35      0.36 o
  -1  13   9        2.35        1.85      0.59 o
   0  13   9       45.28       44.95      2.23 o
   1  13   9        3.97        4.38      0.69 o
  -3   0  10       43.75       34.50      3.57 o
  -2   0  10      174.98      185.34      7.95 o
  -1   0  10       11.19       10.55      0.53 o
   0   0  10       25.03       24.19      1.12 o
   1   0  10        7.32        6.45      0.42 o
   2   0  10        1.42        0.62      0.37 o
   3   0  10       35.29       38.85      4.61 o
  -3   1  10       20.95       17.62      1.18 o
  -2   1  10        2.07        2.35      0.52 o
  -1   1  10       34.51       37.57      0.79 o
   0   1  10       27.84       29.66      0.73 o
   1   1  10       97.09       85.29      1.87 o
   2   1  10        4.79        2.44      0.22 o
   3   1  10       32.59       35.28      2.14 o
  -3   2  10        5.39        4.86      0.55 o
  -2   2  10       22.70       22.59      0.76 o
  -1   2  10       15.02       15.92      0.53 o
   0   2  10       24.92       23.54      0.77 o
   1   2  10       62.34       49.70      1.11 o
   2   2  10        0.04        0.28      0.22 o
   3   2  10       34.59       36.99      2.13 o
  -3   3  10        1.50        1.06      0.40 o
  -2   3  10        6.75        5.65      0.43 o
  -1   3  10       11.47       11.44      0.47 o
   0   3  10       81.37       81.80      1.69 o
   1   3  10       55.24       49.64      1.08 o
   2   3  10        1.10        1.79      0.24 o
   3   3  10       43.87       48.97      2.32 o
  -3   4  10        0.56        1.28      0.42 o
  -2   4  10       48.42       48.04      2.07 o
  -1   4  10        0.25        0.80      0.20 o
   0   4  10      460.27      502.77      8.71 o
   1   4  10        0.06        0.25      0.18 o
   2   4  10        8.98        9.50      0.49 o
   3   4  10       50.01       49.49      2.61 o
  -3   5  10       31.57       31.96      1.24 o
  -2   5  10        2.63        2.76      0.57 o
  -1   5  10       38.14       41.07      1.04 o
   0   5  10      330.36      352.12      7.13 o
   1   5  10       22.28       22.83      0.65 o
   2   5  10        0.28        0.82      0.32 o
   3   5  10        0.25       -0.02      0.53 o
  -3   6  10       11.37       12.51      0.86 o
  -2   6  10        0.05        0.65      0.30 o
  -1   6  10       71.95       75.47      1.74 o
   0   6  10       52.24       56.37      1.55 o
   1   6  10       12.65       10.93      0.54 o
   2   6  10        5.76        5.86      0.52 o
  -3   7  10       26.70       24.48      1.26 o
  -2   7  10       44.00       49.58      1.46 o
  -1   7  10      206.83      219.50      4.81 o
   0   7  10       34.26       35.41      1.16 o
   1   7  10        7.03        5.74      0.45 o
   2   7  10       11.19       11.15      1.01 o
  -3   8  10        0.11       -0.01      0.50 o
  -2   8  10       49.80       50.40      2.11 o
  -1   8  10       61.22       61.83      1.93 o
   0   8  10       78.10       75.04      3.22 o
   1   8  10       30.11       30.70      1.12 o
   2   8  10       69.33       73.60      6.03 o
  -2   9  10       23.74       24.07      1.15 o
  -1   9  10       33.54       31.15      1.84 o
   0   9  10        0.04        0.04      1.03 o
   1   9  10       49.95       57.14      2.71 o
   2   9  10       12.14        7.58      1.91 o
  -2  10  10        1.57        1.90      0.45 o
  -1  10  10       24.58       21.80      1.80 o
   0  10  10        0.05        0.11      0.35 o
   1  10  10        1.93        1.28      0.59 o
  -2  11  10        0.57       -0.41      0.46 o
  -1  11  10      116.14      126.56      5.28 o
   0  11  10       10.39       11.87      0.93 o
   1  11  10       28.23       27.45      1.53 o
  -1  12  10       29.29       25.73      1.44 o
   0  12  10       39.46       39.86      2.28 o
  -3   1  11       57.84       54.31      3.54 o
  -2   1  11        0.00       -0.27      0.52 o
  -1   1  11        0.61        0.18      0.28 o
   0   1  11       52.53       48.91      1.14 o
   1   1  11        0.31        0.24      0.30 o
   2   1  11       68.52       75.51      3.44 o
  -3   2  11       22.56       20.41      1.17 o
  -2   2  11        4.46        3.39      0.42 o
  -1   2  11       24.53       24.06      0.86 o
   0   2  11       18.96       20.28      0.72 o
   1   2  11        1.26        0.34      0.22 o
   2   2  11       87.02       93.48      3.42 o
  -3   3  11        3.75        5.22      0.58 o
  -2   3  11        0.09        1.50      0.52 o
  -1   3  11       30.70       30.37      1.30 o
   0   3  11       56.91       58.56      1.25 o
   1   3  11      142.49      133.69      3.40 o
   2   3  11        3.98        3.89      0.72 o
  -3   4  11        1.05        1.25      0.49 o
  -2   4  11       55.68       58.12      2.33 o
  -1   4  11        8.58        8.76      0.46 o
   0   4  11      123.45      123.23      2.84 o
   1   4  11        0.14        0.14      0.23 o
   2   4  11        6.06        3.24      0.55 o
  -3   5  11        1.42        2.29      0.51 o
  -2   5  11       97.96      101.92      3.92 o
  -1   5  11       71.86       74.52      2.56 o
   0   5  11        7.85        8.05      0.71 o
   1   5  11        5.02        5.62      0.43 o
   2   5  11        7.71        6.04      0.69 o
  -3   6  11        0.63        1.24      0.48 o
  -2   6  11      210.97      230.31      7.60 o
  -1   6  11      105.13      105.18      2.87 o
   0   6  11       17.42       19.19      0.72 o
   1   6  11        9.60       11.02      0.89 o
   2   6  11        3.45        4.33      1.28 o
  -2   7  11       10.14       10.42      0.60 o
  -1   7  11       11.42       11.38      0.96 o
   0   7  11       28.44       27.23      1.73 o
   1   7  11       44.19       46.27      1.86 o
   2   7  11        5.59        5.10      0.99 o
  -2   8  11        1.02        1.36      0.51 o
  -1   8  11       14.55       11.94      0.70 o
   0   8  11        2.25        2.30      0.40 o
   1   8  11        4.15        6.04      0.55 o
  -2   9  11        1.51        2.31      0.43 o
  -1   9  11       16.49       15.06      1.11 o
   0   9  11        1.53        1.20      0.50 o
   1   9  11       40.23       40.51      2.33 o
  -1  10  11       10.85       11.95      1.31 o
   0  10  11        5.10        4.97      0.68 o
   1  10  11       56.32       57.52      3.73 o
   0  11  11        0.04        0.06      0.83 o
  -3   0  12       50.58       32.99      5.00 o
  -2   0  12        6.87        7.73      0.85 o
  -1   0  12       33.50       35.30      1.99 o
   0   0  12       24.36       21.16      0.98 o
   1   0  12        1.33        0.24      0.44 o
   2   0  12       21.91       25.27      1.78 o
  -3   1  12        0.23        0.34      0.81 o
  -2   1  12        8.19        7.85      0.68 o
  -1   1  12        1.04        0.94      0.24 o
   0   1  12       83.32       78.91      2.30 o
   1   1  12        0.98        1.76      0.27 o
   2   1  12       12.32       13.25      0.95 o
  -2   2  12        1.41        1.79      0.43 o
  -1   2  12        9.38        9.13      0.59 o
   0   2  12       26.50       22.95      0.75 o
   1   2  12        2.36        2.74      0.31 o
   2   2  12       46.30       51.99      3.01 o
  -2   3  12        9.79        7.83      0.61 o
  -1   3  12       35.67       31.47      1.91 o
   0   3  12       40.31       38.31      1.47 o
   1   3  12        0.19        0.96      0.43 o
   2   3  12       69.47       80.50      5.41 o
  -2   4  12       12.07       14.12      0.71 o
  -1   4  12      179.66      193.54      5.63 o
   0   4  12        1.17        0.06      0.52 o
   1   4  12       13.32       13.74      0.70 o
   2   4  12       40.48       33.90      2.87 o
  -2   5  12       17.11       15.43      0.95 o
  -1   5  12      215.41      228.80      7.26 o
   0   5  12        2.41        1.89      0.43 o
   1   5  12        0.00       -0.21      0.34 o
  -2   6  12       27.01       27.56      1.10 o
  -1   6  12       38.70       40.42      1.65 o
   0   6  12        7.97        6.95      0.72 o
   1   6  12        5.62        4.97      0.72 o
  -2   7  12       89.66       84.74      3.41 o
  -1   7  12       37.63       41.55      1.72 o
   0   7  12        8.28       10.02      1.23 o
   1   7  12       16.88       18.93      1.22 o
  -1   8  12       33.09       30.51      1.69 o
   0   8  12       15.75       15.54      1.13 o
   1   8  12       41.81       46.83      3.64 o
  -1   9  12        1.23        0.66      0.48 o
   0   9  12       43.86       52.10      3.10 o
  -2   1  13        0.83        0.81      0.55 o
  -1   1  13       38.09       37.66      1.79 o
   0   1  13        0.16        0.66      0.34 o
   1   1  13       32.13       32.74      1.93 o
  -2   2  13        6.65        6.21      1.01 o
  -1   2  13        2.74        2.38      0.35 o
   0   2  13        1.07        1.03      0.37 o
   1   2  13       86.04       91.21      4.46 o
  -2   3  13        4.19        3.12      0.54 o
  -1   3  13        5.77        3.88      0.64 o
   0   3  13       45.74       42.74      1.73 o
   1   3  13        3.40        3.97      0.69 o
  -2   4  13        4.43        0.44      0.65 o
  -1   4  13       36.88       34.07      1.62 o
   0   4  13        6.79        5.65      0.55 o
   1   4  13        0.79        0.23      0.67 o
  -1   5  13        5.46        4.35      0.83 o
   0   5  13        0.47        0.37      0.49 o
   1   5  13       16.24       15.61      1.26 o
  -1   6  13        2.95        3.40      0.61 o
   0   6  13       19.52       18.66      1.38 o
   0   0  14        0.04       -0.17      0.97 o
  -1   1  14       34.23       25.70      3.47 o
   0   1  14        5.21        5.02      0.92 o
 
